# Supplementary material for: High Resolution Multiplex Confocal Imaging of the Neurovascular Unit in Health and Experimental Ischemic Stroke
Source: Cells. 2023 Feb 17;12(4):645. doi: 10.3390/cells12040645 (PMC9954836; doi:10.3390/cells12040645)
Supplement: Supplementary file 1 [file cells-12-00645-s001.zip]

Archive with 1 entries (1 files):
- cells-1915582-supplementary.pdf
